# Supplementary material for: Real-Time Observation of Polymer Fluctuations During Phase Transition Using Transmission Electron Microscope
Source: Polymers (Basel). 2025 Jan 23;17(3):292. doi: 10.3390/polym17030292 (PMC11820666; doi:10.3390/polym17030292)
Supplement: Supplementary file 1 [file polymers-17-00292-s001.zip]

Archive with 5 entries (5 files):
- polymers-3404715-Supplementary figures.pdf
- Supplementary movie S1_heating-3_20C_ffmpeg_output.mp4
- Supplementary movie S2_heating-3_50C_ffmpeg_output.mp4
- Supplementary movie S3_herating-3_82.5C_ffmpeg_output.mp4
- Titles of supplementary movies.txt
