# Supplementary material for: Real-Time Observation of Polymer Fluctuations During Phase Transition Using Transmission Electron Microscope
Source: Polymers (Basel). 2025 Jan 23;17(3):292. doi: 10.3390/polym17030292 (PMC11820666; doi:10.3390/polym17030292)
Supplement: Supplementary file 1 [file polymers-17-00292-s001.zip › Titles of supplementary movies.txt]

Supplementary Movie S1:
10-second sequence of images from the heating process of PC8FA, 20°C 

Supplementary Movie S2:
10-second sequence of images from the heating process of PC8FA, 50°C 

Supplementary Movie S3:
10-second sequence of images from the heating process of PC8FA, 82.5°C 
